# Supplementary material for: Insights into the Genetic Connectivity and Climate-Driven Northward Range Expansion of Turbo sazae (Gastropoda: Turbinidae) Along the Eastern Coast of Korea
Source: Animals (Basel). 2025 May 2;15(9):1321. doi: 10.3390/ani15091321 (PMC12070958; doi:10.3390/ani15091321)
Supplement: Supplementary file 1 [file animals-15-01321-s001.zip]

Archive with 1 entries (1 files):
- animals-3574471-supplementary.pdf
